# Supplementary material for: ICOSLG Is Associated with Anti-PD-1 and Concomitant Antihistamine Treatment Response in Advanced Melanoma
Source: Int J Mol Sci. 2024 Nov 19;25(22):12439. doi: 10.3390/ijms252212439 (PMC11594639; doi:10.3390/ijms252212439)
Supplement: Supplementary file 1 [file ijms-25-12439-s001.zip]

Archive with 1 entries (1 files):
- ijms-3265871-supplementary.pdf
